# Supplementary material for: Ultrasensitive Detection of Pathogenic Bacteria by Targeting High Copy Signature Genes
Source: Front Vet Sci. 2022 Apr 29;9:889419. doi: 10.3389/fvets.2022.889419 (PMC9106392; doi:10.3389/fvets.2022.889419)
Supplement: Supplementary Table 1 — Primers sequences for these genes were designed and synthesized. [file Table_1.XLSX]

## Sheet: Sheet1
Primer Name	Sequence(5'-3')
BMEI1001_F	GGCCATTATGGTGACTGTCC
BMEI1001_R	ATTCAATCTGATGGCGTTCC
BMEI0775_F	ACGACGAAGACCACGGTTAC
BMEI0775_R	GTTGGTGAAGAACGGCGTAT
BMEI0027-F	TATATCATCGTTGGAGGCGG
BMEI0027-R	GATGACTTTCGCCTGCGTAT
IS711-F	AATACGACGATAGCGTTTCA
IS711-R	CTCAGATCAAGGTCAATCCA
