# Supplementary material for: Ultrasensitive Detection of Pathogenic Bacteria by Targeting High Copy Signature Genes
Source: Front Vet Sci. 2022 Apr 29;9:889419. doi: 10.3389/fvets.2022.889419 (PMC9106392; doi:10.3389/fvets.2022.889419)
Supplement: Supplementary Table 2 — Genes with two or more alignment sites in the genomes. [file Table_2.XLSX]

## Sheet: Sheet1
Name	Chromosome	Identity	Aligned length	Query start	Query end	Subject start	Subject end
BMEI0168	I	100	2394	1	2394	162767	165160
BMEI0168	II	77.318	1402	988	2367	780160	781551
BMEI0200	I	98.101	158	60	216	207156	207312
BMEI0742	I	100	1221	1	1221	768045	769265
BMEI0742	I	100	1176	46	1221	786042	787217
BMEI0755	I	100	1176	1	1176	768090	769265
BMEI0755	I	100	1176	1	1176	786042	787217
BMEI0890	I	100	1134	1	1134	921879	923012
BMEI0890	I	100	640	494	1133	1044511	1043872
BMEI0902	I	100	231	1	231	935275	935505
BMEI0902	I	100	201	31	231	1713288	1713088
BMEI0903	I	100	1344	1	1344	935903	937246
BMEI0903	I	100	1344	1	1344	1712690	1711347
BMEI0904	I	100	246	1	246	937936	937691
BMEI0904	I	100	246	1	246	1710657	1710902
BMEI0905	I	100	222	1	222	938429	938650
BMEI0905	I	97.727	132	1	132	1710164	1710033
BMEI0906	I	100	318	1	318	939309	938992
BMEI0906	I	90.074	272	25	296	1709203	1708932
BMEI1001	I	100	393	1	393	1043436	1043044
BMEI1001	I	99.233	391	1	391	1852504	1852114
BMEI1001	I	98.985	394	1	393	1093082	1092689
BMEI1001	I	98.724	392	1	391	1458552	1458161
BMEI1001	I	98.223	394	1	393	1210016	1209623
BMEI1001	II	98.731	394	1	393	757738	758131
BMEI1001	II	97.975	395	1	393	465424	465030
BMEI1002	I	100	369	1	369	1043801	1043433
BMEI1002	I	100	369	1	369	1458917	1458549
BMEI1002	I	100	368	2	369	1093446	1093079
BMEI1002	I	100	368	2	369	1852868	1852501
BMEI1002	I	99.729	369	1	369	1210381	1210013
BMEI1002	II	100	369	1	369	757373	757741
BMEI1002	II	99.189	370	1	369	465790	465421
BMEI1003	I	100	609	1	609	1044479	1043871
BMEI1003	I	100	608	1	608	922404	923011
BMEI1052	I	100	279	1	279	1093082	1092804
BMEI1052	I	99.283	279	1	279	1210016	1209738
BMEI1052	I	99.283	279	1	279	1458552	1458274
BMEI1052	I	98.925	279	1	279	1852504	1852227
BMEI1052	I	98.566	279	1	279	1043436	1043159
BMEI1052	II	100	279	1	279	757738	758016
BMEI1052	II	98.929	280	1	279	465424	465145
BMEI1053	I	100	369	1	369	1093447	1093079
BMEI1053	I	100	369	1	369	1852869	1852501
BMEI1053	I	100	368	2	369	1043800	1043433
BMEI1053	I	100	368	2	369	1458916	1458549
BMEI1053	I	99.728	368	2	369	1210380	1210013
BMEI1053	II	100	368	2	369	757374	757741
BMEI1053	II	99.187	369	2	369	465789	465421
BMEI1163	I	100	279	1	279	1210016	1209738
BMEI1163	I	100	279	1	279	1458552	1458274
BMEI1163	I	99.283	279	1	279	1093082	1092804
BMEI1163	I	98.925	279	1	279	1852504	1852227
BMEI1163	I	98.566	279	1	279	1043436	1043159
BMEI1163	II	99.643	280	1	279	465424	465145
BMEI1163	II	99.283	279	1	279	757738	758016
BMEI1164	I	100	369	1	369	1210381	1210013
BMEI1164	I	99.729	369	1	369	1043801	1043433
BMEI1164	I	99.729	369	1	369	1458917	1458549
BMEI1164	I	99.728	368	2	369	1093446	1093079
BMEI1164	I	99.728	368	2	369	1852868	1852501
BMEI1164	II	99.729	369	1	369	757373	757741
BMEI1164	II	99.459	370	1	369	465790	465421
BMEI1399	I	100	309	1	309	1454879	1454571
BMEI1399	I	99.676	309	1	309	1460411	1460103
BMEI1400	I	100	276	1	276	1454998	1454723
BMEI1400	I	100	276	1	276	1460530	1460255
BMEI1400	II	97.473	277	1	276	751315	751591
BMEI1405	I	100	240	1	240	1458158	1457919
BMEI1405	I	96.916	227	14	240	1454462	1454236
BMEI1405	II	96.916	227	14	240	755055	755281
BMEI1406	I	100	279	1	279	1210016	1209738
BMEI1406	I	100	279	1	279	1458552	1458274
BMEI1406	I	99.283	279	1	279	1093082	1092804
BMEI1406	I	98.925	279	1	279	1852504	1852227
BMEI1406	I	98.566	279	1	279	1043436	1043159
BMEI1406	II	99.643	280	1	279	465424	465145
BMEI1406	II	99.283	279	1	279	757738	758016
BMEI1407	I	100	369	1	369	1043801	1043433
BMEI1407	I	100	369	1	369	1458917	1458549
BMEI1407	I	100	368	2	369	1093446	1093079
BMEI1407	I	100	368	2	369	1852868	1852501
BMEI1407	I	99.729	369	1	369	1210381	1210013
BMEI1407	II	100	369	1	369	757373	757741
BMEI1407	II	99.189	370	1	369	465790	465421
BMEI1411	I	100	309	1	309	1460411	1460103
BMEI1411	I	99.676	309	1	309	1454879	1454571
BMEI1412	I	100	276	1	276	1454998	1454723
BMEI1412	I	100	276	1	276	1460530	1460255
BMEI1659	I	100	246	1	246	937936	937691
BMEI1659	I	100	246	1	246	1710657	1710902
BMEI1660	I	100	1344	1	1344	935903	937246
BMEI1660	I	100	1344	1	1344	1712690	1711347
BMEI1814	I	100	393	1	393	1852504	1852112
BMEI1814	I	99.233	391	1	391	1043436	1043046
BMEI1814	I	98.985	394	1	393	1458552	1458159
BMEI1814	I	98.98	392	1	391	1210016	1209625
BMEI1814	I	98.724	392	1	391	1093082	1092691
BMEI1814	II	98.98	392	1	391	757738	758129
BMEI1814	II	98.728	393	1	391	465424	465032
BMEI1815	I	100	369	1	369	1093447	1093079
BMEI1815	I	100	369	1	369	1852869	1852501
BMEI1815	I	100	368	2	369	1043800	1043433
BMEI1815	I	100	368	2	369	1458916	1458549
BMEI1815	I	99.728	368	2	369	1210380	1210013
BMEI1815	II	100	368	2	369	757374	757741
BMEI1815	II	99.187	369	2	369	465789	465421
BMEI1873	I	94.005	367	693	1059	1923376	1923010
BMEI1873	I	94.005	367	1032	1398	1923715	1923349
BMEII0183	II	100	903	1	903	196444	195542
BMEII0183	II	100	901	1	901	242758	243658
BMEII0184	II	100	282	1	282	196722	196441
BMEII0184	II	100	282	1	282	242480	242761
BMEII0227	II	100	282	1	282	196722	196441
BMEII0227	II	100	282	1	282	242480	242761
BMEII0228	II	100	930	1	930	242758	243687
BMEII0228	II	100	901	1	901	196444	195544
BMEII0314	I	87.075	147	756	891	1938569	1938715
BMEII0314	I	85.106	141	766	894	588617	588478
BMEII0314	II	88.971	136	770	894	322922	322787
BMEII0445	I	99.251	267	1	267	1210381	1210116
BMEII0445	I	98.876	267	1	267	1043801	1043536
BMEII0445	I	98.876	267	1	267	1458917	1458652
BMEII0445	I	98.872	266	2	267	1093446	1093182
BMEII0445	I	98.872	266	2	267	1852868	1852604
BMEII0445	II	100	267	1	267	465790	465524
BMEII0445	II	98.876	267	1	267	757373	757638
BMEII0710	I	98.066	362	1	362	1460533	1460173
BMEII0710	I	97.802	364	1	363	1455001	1454639
BMEII0710	II	100	366	1	366	751312	751677
BMEII0716	I	100	162	1	162	1454397	1454236
BMEII0716	I	97.531	162	1	162	1458080	1457919
BMEII0716	II	100	162	1	162	755120	755281
BMEII0718	I	100	369	1	369	1043801	1043433
BMEII0718	I	100	369	1	369	1458917	1458549
BMEII0718	I	100	368	2	369	1093446	1093079
BMEII0718	I	100	368	2	369	1852868	1852501
BMEII0718	I	99.729	369	1	369	1210381	1210013
BMEII0718	II	100	369	1	369	757373	757741
BMEII0718	II	99.189	370	1	369	465790	465421
BMEII0719	I	100	279	1	279	1093082	1092804
BMEII0719	I	99.283	279	1	279	1210016	1209738
BMEII0719	I	99.283	279	1	279	1458552	1458274
BMEII0719	I	98.925	279	1	279	1852504	1852227
BMEII0719	I	98.566	279	1	279	1043436	1043159
BMEII0719	II	100	279	1	279	757738	758016
BMEII0719	II	98.929	280	1	279	465424	465145
