# Supplementary material for: Ultrasensitive Detection of Pathogenic Bacteria by Targeting High Copy Signature Genes
Source: Front Vet Sci. 2022 Apr 29;9:889419. doi: 10.3389/fvets.2022.889419 (PMC9106392; doi:10.3389/fvets.2022.889419)
Supplement: Supplementary Table 3 — Copy distribution of BMEI1001 among different species. [file Table_3.XLSX]

## Sheet: Sheet1
Table S4 Copy distribution of BMEI0775 among different species
Species	Genome		Chromosome I		Chromosome II
	Strain Number	BMEI0775 Mean	Strain Number	BMEI0775 Mean	Strain Number	BMEI0775Mean
B. melitensis	43	2	42	2	-	-
B. abortus	9	2	9	2	-	-
B. suis	13	1.85	13	1.85	-	-
B. canis	4	2	4	2	-	-
B. pinnipedialis	3	2	3	2	-	-
B. spp	1	2	1	2	-	-
B. microti	1	2	1	2	-	-
B. ceti	2	2	2	2	-	-
