# Supplementary material for: Ultrasensitive Detection of Pathogenic Bacteria by Targeting High Copy Signature Genes
Source: Front Vet Sci. 2022 Apr 29;9:889419. doi: 10.3389/fvets.2022.889419 (PMC9106392; doi:10.3389/fvets.2022.889419)
Supplement: Supplementary Table 4 — Copy distribution of BMEI0775 among different species. [file Table_4.XLSX]

## Sheet: Sheet1
Table S5 Copy distribution of BMEI0027 among different species
Species	Genome		Chromosome I		Chromosome II
	Strain Number	BMEI0027 Mean	Strain Number	BMEI0027	Strain Number	BMEI0027
				Mean		Mean
B. melitensis	43	1	42	1	-	-
B. abortus	23	1	23	1	-	-
B. suis	3	1	3	1	-	-
B. ceti	2	1	2	1	-	-
B. pinnipedialis	3	1	3	1	-	-
B. microti	1	1	1	1	-	-
B. spp	1	1	1	1	-	-
