# Supplementary material for: Ultrasensitive Detection of Pathogenic Bacteria by Targeting High Copy Signature Genes
Source: Front Vet Sci. 2022 Apr 29;9:889419. doi: 10.3389/fvets.2022.889419 (PMC9106392; doi:10.3389/fvets.2022.889419)
Supplement: Supplementary Table 6 — The 20 loci are distributed differently among these Brucella strains. [file Table_6.XLSX]

## Sheet: Sheet1
Species	Accession	Length	Copy number	Chromosome	Strain, chromosome
Brucella abortus	CP009625.1	2122847	4	I	Brucella abortus 104M chromosome 1, complete sequence
Brucella abortus	CP003176.1	2123773	4	I	Brucella abortus A13334 chromosome 1, complete sequence
Brucella abortus	AE017223.1	2124241	4	I	Brucella abortus biovar 1 str. 9-941 chromosome I, complete sequence
Brucella abortus	CP007765.1	2123991	4	I	Brucella abortus bv. 2 str. 86/8/59 chromosome 1, complete sequence
Brucella abortus	CP007709.1	2124096	4	I	Brucella abortus bv. 6 str. 870 chromosome 1, complete sequence
Brucella abortus	CP007705.1	2124100	4	I	Brucella abortus bv. 9 str. C68 chromosome 1, complete sequence
Brucella abortus	CP000887.1	2122487	4	I	Brucella abortus S19 chromosome 1, complete sequence
Brucella abortus	CP007707.1	2125890	4	I	Brucella abortus strain 3196 chromosome 1 sequence
Brucella abortus	CP007663.1	2124677	4	I	Brucella abortus strain 63 75 chromosome 1, complete sequence
Brucella abortus	CP008774.1	2116990	4	I	Brucella abortus strain BAB8416 chromosome 1, complete sequence
Brucella abortus	CP007681.1	2128683	5	I	Brucella abortus strain BDW chromosome 1, complete sequence
Brucella abortus	CP007682.1	2125180	4	I	Brucella abortus strain BER chromosome 1, complete sequence
Brucella abortus	CP007738.1	2124832	4	I	Brucella abortus strain BFY chromosome 1, complete sequence
Brucella abortus	CP007700.1	2123620	4	I	Brucella abortus strain NCTC 10505 chromosome 1 sequence
Brucella abortus	CP009626.1	1162580	2	II	Brucella abortus 104M chromosome 2, complete sequence
Brucella abortus	CP003177.1	1162259	2	II	Brucella abortus A13334 chromosome 2, complete sequence
Brucella abortus	AE017224.1	1162204	2	II	Brucella abortus biovar 1 str. 9-941 chromosome II, complete sequence
Brucella abortus	CP007764.1	1162137	2	II	Brucella abortus bv. 2 str. 86/8/59 chromosome 2, complete sequence
Brucella abortus	CP000888.1	1161449	2	II	Brucella abortus S19 chromosome 2, complete sequence
Brucella abortus	CP007680.1	1160817	2	II	Brucella abortus strain BDW chromosome 2, complete sequence
Brucella canis	CP000872.1	2105969	4	I	Brucella canis ATCC 23365 chromosome I, complete sequence
Brucella canis	CP003174.1	2107023	4	I	Brucella canis HSK A52141 chromosome 1, complete sequence
Brucella canis	HG803175.1	2111919	6	I	Brucella canis str. Oliveri chromosome I, genome
Brucella canis	CP016973.1	2100452	3	I	Brucella canis strain 2009004498 chromosome 1, complete sequence
Brucella canis	CP016975.1	2107069	4	I	Brucella canis strain 2009013648 chromosome 1 sequence
Brucella canis	CP016977.1	2106942	4	I	Brucella canis strain 2010009751 chromosome 1, complete sequence
Brucella canis	CP007758.1	2105950	4	I	Brucella canis strain RM6/66 chromosome 1, complete sequence
Brucella canis	CP007629.1	2106955	4	I	Brucella canis strain SVA13 chromosome 1, complete sequence
Brucella canis	CP000873.1	1206800	2	II	Brucella canis ATCC 23365 chromosome II, complete sequence
Brucella canis	CP003175.1	1170489	2	II	Brucella canis HSK A52141 chromosome 2, complete sequence
Brucella canis	HG803176.1	1206736	2	II	Brucella canis str. Oliveri chromosome II, genome
Brucella canis	CP016974.1	1206869	2	II	Brucella canis strain 2009004498 chromosome 2, complete sequence
Brucella canis	CP016976.1	1206816	2	II	Brucella canis strain 2009013648 chromosome 2, complete sequence
Brucella canis	CP016978.1	1170644	2	II	Brucella canis strain 2010009751 chromosome 2, complete sequence
Brucella canis	CP007759.1	1206801	2	II	Brucella canis strain RM6/66 chromosome 2, complete sequence
Brucella ceti	CP006896.1	2117718	10	I	Brucella ceti TE10759-12 chromosome 1, complete sequence
Brucella ceti	CP006898.1	2117507	12	I	Brucella ceti TE28753-12 chromosome 1, complete sequence
Brucella melitensis	CP001488.1	2125701	7	I	Brucella melitensis ATCC 23457 chromosome I, complete sequence
Brucella melitensis	AM040264.1	2121359	5	I	Brucella melitensis biovar Abortus 2308 chromosome I, complete sequence, strain 2308
Brucella melitensis	CP007763.1	2116984	5	I	Brucella melitensis bv. 1 str. 16M chromosome 1, complete sequence
Brucella melitensis	AE008917.1	2117144	5	I	Brucella melitensis bv. 1 str. 16M chromosome I, complete sequence
Brucella melitensis	CP007789.1	2127512	8	I	Brucella melitensis bv. 2 str. 63/9 chromosome 1, complete sequence
Brucella melitensis	CP007760.1	2122766	5	I	Brucella melitensis bv. 3 str. Ether chromosome 1, complete sequence
Brucella melitensis	CP002459.1	2126133	7	I	Brucella melitensis M28 chromosome 1, complete sequence
Brucella melitensis	CP001851.1	2126451	7	I	Brucella melitensis M5-90 chromosome I, complete sequence
Brucella melitensis	CP002931.1	2117717	7	I	Brucella melitensis NI chromosome I, complete sequence
Brucella melitensis	CP016983.1	2122788	5	I	Brucella melitensis strain 2008724259 chromosome 1, complete sequence
Brucella melitensis	CP016985.1	2126370	6	I	Brucella melitensis strain 2010724553 chromosome 1 sequence
Brucella melitensis	CP008750.1	2126134	7	I	Brucella melitensis strain 20236 chromosome 1, complete sequence
Brucella melitensis	AM040265.1	1156948	2	II	Brucella melitensis biovar Abortus 2308 chromosome II, complete sequence, strain 2308
Brucella melitensis	CP007761.1	1187961	3	II	Brucella melitensis bv. 3 str. Ether chromosome 2, complete sequence
Brucella melitensis	CP016984.1	1187086	2	II	Brucella melitensis strain 2008724259 chromosome 2, complete sequence
Brucella microti	CP001578.1	2117050	11	I	Brucella microti CCM 4915 chromosome 1, complete sequence
Brucella ovis	CP000708.1	2111370	26	I	Brucella ovis ATCC 25840 chromosome I, complete sequence
Brucella ovis	CP000709.1	1164220	12	II	Brucella ovis ATCC 25840 chromosome II, complete sequence
Brucella pinnipedialis	CP002078.1	2138342	19	I	Brucella pinnipedialis B2/94 chromosome 1, complete sequence
Brucella pinnipedialis	CP007743.1	2139033	20	I	Brucella pinnipedialis strain 6/566 chromosome 1, complete sequence
Brucella pinnipedialis	CP002079.1	1260926	12	II	Brucella pinnipedialis B2/94 chromosome 2, complete sequence
Brucella pinnipedialis	CP007742.1	1191996	9	II	Brucella pinnipedialis strain 6/566 chromosome 2, complete sequence
Brucella sp.	CP016979.1	2121345	5	I	Brucella sp. 2002734562 chromosome 1, complete sequence
Brucella sp.	CP016980.1	1162140	2	II	Brucella sp. 2002734562 chromosome 2, complete sequence
Brucella suis	CP013963.1	2098391	4	I	Brucella suis 019 chromosome 1 sequence
Brucella suis	AE014291.4	2107794	5	I	Brucella suis 1330 chromosome I, complete sequence
Brucella suis	CP002997.1	2107783	5	I	Brucella suis 1330 chromosome I, complete sequence
Brucella suis	CP000911.1	1923763	7	I	Brucella suis ATCC 23445 chromosome I, complete sequence
Brucella suis	CP006961.1	2107842	5	I	Brucella suis bv. 1 str. S2 chromosome I, complete sequence
Brucella suis	CP007695.1	1926295	7	I	Brucella suis bv. 2 strain Bs143CITA chromosome I, complete sequence
Brucella suis	CP007697.1	1927594	7	I	Brucella suis bv. 2 strain Bs364CITA chromosome I, complete sequence
Brucella suis	CP007720.1	1927083	7	I	Brucella suis bv. 2 strain Bs396CITA chromosome I, complete sequence
Brucella suis	CP007691.1	1926480	7	I	Brucella suis bv. 2 strain PT09143 chromosome I, complete sequence
Brucella suis	CP007693.1	1926716	7	I	Brucella suis bv. 2 strain PT09172 chromosome I, complete sequence
Brucella suis	CP007719.1	2107052	4	I	Brucella suis bv. 3 str. 686 chromosome 1, complete sequence
Brucella suis	CP016981.1	2107886	5	I	Brucella suis strain 2004000578 chromosome 1, complete sequence
Brucella suis	CP007717.1	2131717	6	I	Brucella suis strain 513UK chromosome 1, complete sequence
Brucella suis	CP008757.1	1902870	4	I	Brucella suis strain BSP chromosome 1, complete sequence
Brucella suis	CP010850.1	2107845	5	I	Brucella suis strain Human/AR/US/1981 chromosome I, complete sequence
Brucella suis	CP003128.1	2108637	6	I	Brucella suis VBI22 chromosome I, complete sequence
Brucella suis	CP013964.1	1204433	1	II	Brucella suis 019 chromosome 2, complete sequence
Brucella suis	AE014292.2	1207381	2	II	Brucella suis 1330 chromosome II, complete sequence
Brucella suis	CP002998.1	1207380	2	II	Brucella suis 1330 chromosome II, complete sequence
Brucella suis	CP000912.1	1400844	6	II	Brucella suis ATCC 23445 chromosome II, complete sequence
Brucella suis	CP006962.1	1207433	2	II	Brucella suis bv. 1 str. S2 chromosome II, complete sequence
Brucella suis	CP007696.1	1398244	5	II	Brucella suis bv. 2 strain Bs143CITA chromosome II, complete sequence
Brucella suis	CP007721.1	1401375	6	II	Brucella suis bv. 2 strain Bs396CITA chromosome II, complete sequence
Brucella suis	CP007692.1	1398285	5	II	Brucella suis bv. 2 strain PT09143 chromosome II, complete sequence
Brucella suis	CP007694.1	1398326	5	II	Brucella suis bv. 2 strain PT09172 chromosome II, complete sequence
Brucella suis	CP007718.1	1190208	2	II	Brucella suis bv. 3 str. 686 chromosome 2, complete sequence
Brucella suis	CP016982.1	1207345	2	II	Brucella suis strain 2004000577 chromosome 2, complete sequence
Brucella suis	CP007716.1	1187980	7	II	Brucella suis strain 513UK chromosome 2, complete sequence
Brucella suis	CP008756.1	1410995	2	II	Brucella suis strain BSP chromosome 2, complete sequence
Brucella suis	CP010851.1	1207241	2	II	Brucella suis strain Human/AR/US/1981 chromosome II, complete sequence
Brucella suis	CP003129.1	1207451	2	II	Brucella suis VBI22 chromosome II, complete sequence
